# Supplementary material for: Kinome Profiling to Predict Sensitivity to MAPK Inhibition in Melanoma and to Provide New Insights into Intrinsic and Acquired Mechanism of Resistance : Short Title: Sensitivity Prediction to MAPK Inhibitors in Melanoma
Source: Cancers (Basel). 2020 Feb 22;12(2):512. doi: 10.3390/cancers12020512 (PMC7072684; doi:10.3390/cancers12020512)
Supplement: Supplementary file 1 [file cancers-12-00512-s001.zip]

Archive with 4 entries (4 files):
- Table  S4 .xlsx
- Table S1.docx
- Table S2 - Patients.docx
- Table S3  .xlsx
