# Supplementary material for: Kinome Profiling to Predict Sensitivity to MAPK Inhibition in Melanoma and to Provide New Insights into Intrinsic and Acquired Mechanism of Resistance : Short Title: Sensitivity Prediction to MAPK Inhibitors in Melanoma
Source: Cancers (Basel). 2020 Feb 22;12(2):512. doi: 10.3390/cancers12020512 (PMC7072684; doi:10.3390/cancers12020512)
Supplement: Supplementary file 1 [file cancers-12-00512-s001.zip › Table S4 .xlsx]

## Sheet: Sheet1
Peptide ID	Name in STRING	stringId	UniprotAccession	Description
STK6_283_295	AURKA	9606.ENSP00000216911	O14965	Serine/threonine-protein kinase 6 (EC 2.7.11.1) (Aurora kinase A)(Aurora-A) (Serine/threonine kinase 15) (Aurora/IPL1-related kinase 1)(Aurora-related kinase 1) (hARK1) (Breast tumor-amplified kinase).
PDPK1_369_381	PDPK1	9606.ENSP00000344220	O15530	3-phosphoinositide-dependent protein kinase 1 (EC 2.7.11.1) (hPDK1).
EFS_246_258	EFS	9606.ENSP00000216733	O43281	Embryonal Fyn-associated substrate (HEFS).
VTNC_390_402	VTN	9606.ENSP00000226218	P04004	Vitronectin precursor (Serum-spreading factor) (S-protein) (V75)[Contains: Vitronectin V65 subunit; Vitronectin V10 subunit;Somatomedin-B].
LCK_387_399	LCK	9606.ENSP00000337825	P06239	Proto-oncogene tyrosine-protein kinase LCK (EC 2.7.10.2) (p56-LCK)(Lymphocyte cell-specific protein-tyrosine kinase) (LSK) (T cell-specific protein-tyrosine kinase).
TY3H_65_77	TH	9606.ENSP00000370571	P07101	Tyrosine 3-monooxygenase (EC 1.14.16.2) (Tyrosine 3-hydroxylase) (TH).
FES_706_718	FES	9606.ENSP00000331504	P07332	Proto-oncogene tyrosine-protein kinase Fes/Fps (EC 2.7.10.2) (C-Fes).
CSF1R_701_713	CSF1R	9606.ENSP00000286301	P07333	Macrophage colony-stimulating factor 1 receptor precursor(EC 2.7.10.1) (CSF-1-R) (Fms proto-oncogene) (c-fms) (CD115 antigen).
ADRB2_338_350	ADRB2	9606.ENSP00000305372	P07550	Beta-2 adrenergic receptor (Beta-2 adrenoceptor) (Beta-2adrenoreceptor).
RET_1022_1034	RET	9606.ENSP00000347942	P07949	Proto-oncogene tyrosine-protein kinase receptor ret precursor(EC 2.7.10.1) (C-ret).
ENOG_37_49	ENO2	9606.ENSP00000437402	P09104	Gamma-enolase (EC 4.2.1.11) (2-phospho-D-glycerate hydro-lyase)(Neural enolase) (Neuron-specific enolase) (NSE) (Enolase 2).
PGFRB_572_584	PDGFRB	9606.ENSP00000261799	P09619	Beta-type platelet-derived growth factor receptor precursor(EC 2.7.10.1) (PDGF-R-beta) (CD140b antigen).
TOP2A_1463_1475	TOP2A	9606.ENSP00000411532	P11388	DNA topoisomerase 2-alpha (EC=5.99.1.3) (DNA topoisomerase II, alpha isozyme).
CD79A_181_193	CD79A	9606.ENSP00000221972	P11912	B-cell antigen receptor complex-associated protein alpha-chainprecursor (Ig-alpha) (MB-1 membrane glycoprotein) (Surface IgM-associated protein) (Membrane-bound immunoglobulin-associated protein)(CD79a antigen).
CFTR_730_742	CFTR	9606.ENSP00000003084	P13569	Cystic fibrosis transmembrane conductance regulator (CFTR) (cAMP-dependent chloride channel) (ATP-binding cassette transporter sub-family C member 7).
KAP2_92_104	PRKAR2A	9606.ENSP00000265563	P13861	cAMP-dependent protein kinase type II-alpha regulatory subunit.
NCF1_321_333	NCF1	9606.ENSP00000289473	P14598	Neutrophil cytosol factor 1 (NCF-1) (Neutrophil NADPH oxidase factor1) (47 kDa neutrophil oxidase factor) (p47-phox) (NCF-47K) (47 kDaautosomal chronic granulomatous disease protein) (Nox organizer 2)(Nox-organizing protein 2) (SH3 and PX domain-containing protein 1A).
EPB42_241_253	EPB42	9606.ENSP00000300215	P16452	Erythrocyte membrane protein band 4.2 (Erythrocyte protein 4.2)(P4.2).
FER_707_719	FER	9606.ENSP00000281092	P16591	Proto-oncogene tyrosine-protein kinase FER (EC 2.7.10.2) (p94-FER) (c-FER) (Tyrosine kinase 3).
KCNA6_504_516	GALNT8	9606.ENSP00000252318	P17658	Potassium voltage-gated channel subfamily A member 6 (Voltage-gatedpotassium channel subunit Kv1.6) (HBK2).
K6PL_766_778	PFKL	9606.ENSP00000269848	P17858	6-phosphofructokinase, liver type (EC 2.7.1.11) (Phosphofructokinase1) (Phosphohexokinase) (Phosphofructo-1-kinase isozyme B) (PFK-B).
PLCG1_764_776	PLCG1	9606.ENSP00000244007	P19174	1-phosphatidylinositol-4,5-bisphosphate phosphodiesterase gamma-1(EC 3.1.4.11) (Phosphoinositide phospholipase C) (PLC-gamma-1)(Phospholipase C-gamma-1) (PLC-II) (PLC-148).
EPOR_419_431	EPOR	9606.ENSP00000222139	P19235	Erythropoietin receptor precursor (EPO-R).
JAK1_1015_1027	JAK1	9606.ENSP00000343204	P23458	Tyrosine-protein kinase JAK1 (EC 2.7.10.2) (Janus kinase 1) (JAK-1).
P85A_600_612	PIK3R1	9606.ENSP00000428056	P27986	Phosphatidylinositol 3-kinase regulatory subunit alpha (PI3-kinase p85subunit alpha) (PtdIns-3-kinase p85-alpha) (PI3K).
MPIP1_172_184	CDC25A	9606.ENSP00000303706	P30304	M-phase inducer phosphatase 1 (EC=3.1.3.48) (Dual specificity phosphatase Cdc25A).
KAP3_107_119	PRKAR2B	9606.ENSP00000265717	P31323	cAMP-dependent protein kinase type II-beta regulatory subunit.
VGFR2_989_1001	KDR	9606.ENSP00000263923	P35968	Vascular endothelial growth factor receptor 2 precursor (EC 2.7.10.1)(VEGFR-2) (Kinase insert domain receptor) (Protein-tyrosine kinasereceptor Flk-1) (CD309 antigen).
TEC_512_524	TEC	9606.ENSP00000370912	P42680	Tyrosine-protein kinase Tec (EC 2.7.10.2).
FRK_380_392	FRK	9606.ENSP00000476145	P42685	Tyrosine-protein kinase FRK (EC 2.7.10.2) (FYN-related kinase)(Nuclear tyrosine protein kinase RAK).
KPB1_1011_1023	PHKA1	9606.ENSP00000362643	P46020	Phosphorylase b kinase regulatory subunit alpha, skeletal muscleisoform (Phosphorylase kinase alpha M subunit).
GBRB2_427_439	GABRB2	9606.ENSP00000274547	P47870	Gamma-aminobutyric acid receptor subunit beta-2 precursor (GABA(A)receptor subunit beta-2).
PAXI_24_36	PXN	9606.ENSP00000267257	P49023	Paxillin.
RS6_228_240	RPS6	9606.ENSP00000369757	P62753	40S ribosomal protein S6 (Phosphoprotein NP33).
GPSM2_394_406	GPSM2	9606.ENSP00000385510	P81274	G-protein-signaling modulator 2 (Mosaic protein LGN).
SCN7A_898_910	SCN7A	9606.ENSP00000386796	Q01118	Sodium channel protein type 7 subunit alpha (Sodium channel proteintype VII subunit alpha) (Putative voltage-gated sodium channel subunitalpha Nax) (Sodium channel protein cardiac and skeletal muscle subunitalpha).
LIPS_944_956	LIPE	9606.ENSP00000244289	Q05469	Hormone-sensitive lipase (HSL) (EC=3.1.1.79).
KCNA1_438_450	KCNA1	9606.ENSP00000371985	Q09470	Potassium voltage-gated channel subfamily A member 1 (Voltage-gatedpotassium channel subunit Kv1.1) (HUKI) (HBK1).
GRIK2_708_720	GRIK2	9606.ENSP00000397026	Q13002	Glutamate receptor, ionotropic kainate 2 precursor (Glutamate receptor6) (GluR-6) (GluR6) (Excitatory amino acid receptor 4) (EAA4).
PTK6_436_448	PTK6	9606.ENSP00000442460	Q13882	Tyrosine-protein kinase 6 (EC 2.7.10.2) (Breast tumor kinase)(Tyrosine-protein kinase BRK).
CAC1C_1974_1986	CACNA1C	9606.ENSP00000266376	Q13936	Voltage-dependent L-type calcium channel subunit alpha-1C (Voltage-gated calcium channel subunit alpha Cav1.2) (Calcium channel, L type,alpha-1 polypeptide, isoform 1, cardiac muscle).
MYPC3_268_280	MYBPC3	9606.ENSP00000442795	Q14896	Myosin-binding protein C, cardiac-type (Cardiac MyBP-C) (C-protein,cardiac muscle isoform).
EPHA7_607_619	EPHA7	9606.ENSP00000358309	Q15375	Ephrin type-A receptor 7 precursor (EC 2.7.10.1) (Tyrosine-proteinkinase receptor EHK-3) (EPH homology kinase 3) (Receptor protein-tyrosine kinase HEK11).
F263_454_466	PFKFB3	9606.ENSP00000443319	Q16875	6-phosphofructo-2-kinase/fructose-2,6-biphosphatase 3 (6PF-2-K/Fru-2,6-P2ASE brain/placenta-type isozyme) (iPFK-2) (Renal carcinomaantigen NY-REN-56) [Includes: 6-phosphofructo-2-kinase (EC 2.7.1.105);Fructose-2,6-bisphosphatase (EC 3.1.3.46)].
BAD_112_124	BAD	9606.ENSP00000378040	Q92934	Bcl2 antagonist of cell death (BAD) (Bcl-2-binding component 6) (Bcl-XL/Bcl-2-associated death promoter) (Bcl-2-like 8 protein).
KIF2C_105_118_S106G	KIF2C	9606.ENSP00000361298	Q99661	Kinesin-like protein KIF2C (Mitotic centromere-associated kinesin)(MCAK) (Kinesin-like protein 6).
