# Supplementary material for: Kinome Profiling to Predict Sensitivity to MAPK Inhibition in Melanoma and to Provide New Insights into Intrinsic and Acquired Mechanism of Resistance : Short Title: Sensitivity Prediction to MAPK Inhibitors in Melanoma
Source: Cancers (Basel). 2020 Feb 22;12(2):512. doi: 10.3390/cancers12020512 (PMC7072684; doi:10.3390/cancers12020512)
Supplement: Supplementary file 1 [file cancers-12-00512-s001.zip › Table S3 .xlsx]

## Sheet: Sheet1
Peptide ID	Name in STRING	stringId	UniprotAccession	Description
ACM1_421_433	CHRM1	9606.ENSP00000306490	P11229	Muscarinic acetylcholine receptor M1.
ADDB_696_708	ADD2	9606.ENSP00000264436	P35612	Beta-adducin (Erythrocyte adducin subunit beta)
AKT1_301_313	AKT1	9606.ENSP00000451828	P31749	RAC-alpha serine/threonine-protein kinase (EC 2.7.11.1) (RAC-PK-alpha)(Protein kinase B) (PKB) (C-AKT).
BAD_69_81	BAD	9606.ENSP00000378040	Q92934	Bcl2 antagonist of cell death (BAD) (Bcl-2-binding component 6) (Bcl-XL/Bcl-2-associated death promoter) (Bcl-2-like 8 protein).
BCKD_45_57	BCKDK	9606.ENSP00000378405	O14874	[3-methyl-2-oxobutanoate dehydrogenase [lipoamide]] kinase,mitochondrial precursor (EC 2.7.11.4) (Branched-chain alpha-ketoaciddehydrogenase kinase) (BCKDHKIN) (BCKD-kinase).
CFTR_730_742	CFTR	9606.ENSP00000003084	P13569	Cystic fibrosis transmembrane conductance regulator (CFTR) (cAMP-dependent chloride channel) (ATP-binding cassette transporter sub-family C member 7).
CSF1R_701_713	CSF1R	9606.ENSP00000286301	P07333	Macrophage colony-stimulating factor 1 receptor precursor(EC 2.7.10.1) (CSF-1-R) (Fms proto-oncogene) (c-fms) (CD115 antigen).
EPB42_241_253	EPB42	9606.ENSP00000300215	P16452	Erythrocyte membrane protein band 4.2 (Erythrocyte protein 4.2)(P4.2).
ERBB2_1241_1253	ERBB2	9606.ENSP00000269571	P04626	Receptor tyrosine-protein kinase erbB-2 precursor (EC 2.7.10.1)(p185erbB2) (C-erbB-2) (NEU proto-oncogene) (Tyrosine kinase-type cellsurface receptor HER2) (MLN 19) (CD340 antigen).
ERBB2_679_691	ERBB2	9606.ENSP00000269571	P04626	Receptor tyrosine-protein kinase erbB-2 precursor (EC 2.7.10.1)(p185erbB2) (C-erbB-2) (NEU proto-oncogene) (Tyrosine kinase-type cellsurface receptor HER2) (MLN 19) (CD340 antigen).
ESR1_160_172	ESR1	9606.ENSP00000405330	P03372	Estrogen receptor (ER) (Estradiol receptor) (ER-alpha) (Nuclearreceptor subfamily 3 group A member 1).
F263_454_466	PFKFB3	9606.ENSP00000443319	Q16875	6-phosphofructo-2-kinase/fructose-2,6-biphosphatase 3 (6PF-2-K/Fru-2,6-P2ASE brain/placenta-type isozyme) (iPFK-2) (Renal carcinomaantigen NY-REN-56) [Includes: 6-phosphofructo-2-kinase (EC 2.7.1.105);Fructose-2,6-bisphosphatase (EC 3.1.3.46)].
FGFR2_762_774	FGFR2	9606.ENSP00000410294	P21802	Fibroblast growth factor receptor 2 precursor (EC 2.7.10.1) (FGFR-2)(Keratinocyte growth factor receptor 2) (CD332 antigen).
FRAP_2443_2455	MTOR	9606.ENSP00000354558	P42345	FKBP12-rapamycin complex-associated protein (FK506-binding protein 12-rapamycin complex-associated protein 1) (Rapamycin target protein) (RAPT1) (Mammalian target of rapamycin) (mTOR).
GRIK2_708_720	GRIK2	9606.ENSP00000397026	Q13002	Glutamate receptor, ionotropic kainate 2 precursor (Glutamate receptor6) (GluR-6) (GluR6) (Excitatory amino acid receptor 4) (EAA4).
JAK2_563_577	JAK2	9606.ENSP00000371067	O60674	Tyrosine-protein kinase JAK2 (EC 2.7.10.2) (Janus kinase 2) (JAK-2).
K2C8_425_437	KRT8	9606.ENSP00000449404	P05787	Keratin, type II cytoskeletal 8 (Cytokeratin-8) (CK-8) (Keratin-8)(K8).
KAP2_92_104	PRKAR2A	9606.ENSP00000265563	P13861	cAMP-dependent protein kinase type II-alpha regulatory subunit.
KAP3_107_119	PRKAR2B	9606.ENSP00000265717	P31323	cAMP-dependent protein kinase type II-beta regulatory subunit.
KIF2C_105_118_S106G	KIF2C	9606.ENSP00000361298	Q99661	Kinesin-like protein KIF2C (Mitotic centromere-associated kinesin)(MCAK) (Kinesin-like protein 6).
KSYK_518_530	SYK	9606.ENSP00000364907	P43405	Tyrosine-protein kinase SYK (EC 2.7.10.2) (Spleen tyrosine kinase).
MET_1227_1239	MET	9606.ENSP00000317272	P08581	Hepatocyte growth factor receptor precursor (EC 2.7.10.1) (HGFreceptor) (Scatter factor receptor) (SF receptor) (HGF/SF receptor)(Met proto-oncogene tyrosine kinase) (c-Met).
MK07_211_223	MAPK7	9606.ENSP00000311005	Q13164	Mitogen-activated protein kinase 7 (EC 2.7.11.24) (Extracellularsignal-regulated kinase 5) (ERK-5) (ERK4) (BMK1 kinase).
MP2K1_281_293	MAP2K1	9606.ENSP00000302486	Q02750	Dual specificity mitogen-activated protein kinase kinase 1(EC 2.7.12.2) (MAP kinase kinase 1) (MAPKK 1) (ERK activator kinase 1)(MAPK/ERK kinase 1) (MEK1).
MYPC3_268_280	MYBPC3	9606.ENSP00000442795	Q14896	Myosin-binding protein C, cardiac-type (Cardiac MyBP-C) (C-protein,cardiac muscle isoform).
NCF1_313_325	NCF1	9606.ENSP00000289473	P14598	Neutrophil cytosol factor 1 (NCF-1) (Neutrophil NADPH oxidase factor1) (47 kDa neutrophil oxidase factor) (p47-phox) (NCF-47K) (47 kDaautosomal chronic granulomatous disease protein) (Nox organizer 2)(Nox-organizing protein 2) (SH3 and PX domain-containing protein 1A).
NFKB1_330_342	NFKB1	9606.ENSP00000226574	P19838	Nuclear factor NF-kappa-B p105 subunit (DNA-binding factor KBF1) (EBP-1) [Contains: Nuclear factor NF-kappa-B p50 subunit].
NOS3_1171_1183	NOS3	9606.ENSP00000297494	P29474	Nitric oxide synthase, endothelial (EC=1.14.13.39) (Endothelial NOS) (eNOS) (EC-NOS) (NOS type III) (NOSIII) (Constitutive NOS) (cNOS).
NR4A1_344_356	NR4A1	9606.ENSP00000440864	P22736	Nuclear receptor subfamily 4 group A member 1 (Orphan nuclear receptorHMR) (Early response protein NAK1) (TR3 orphan receptor) (ST-59).
PPR1A_28_40	PPP1R1A	9606.ENSP00000257905	Q13522	Protein phosphatase 1 regulatory subunit 1A (Protein phosphataseinhibitor 1) (IPP-1) (I-1).
PTN12_32_44	PTPN12	9606.ENSP00000248594	Q05209	Tyrosine-protein phosphatase non-receptor type 12 (EC 3.1.3.48)(Protein-tyrosine phosphatase G1) (PTPG1) (PTP-PEST).
RB_350_362	RB1	9606.ENSP00000267163	P06400	Retinoblastoma-associated protein (PP110) (P105-RB) (RB).
RBL2_655_667	RBL2	9606.ENSP00000262133	Q08999	Retinoblastoma-like protein 2 (130 kDa retinoblastoma-associatedprotein) (p130) (PRB2) (RBR-2).
REL_260_272	REL	9606.ENSP00000295025	Q04864	C-Rel proto-oncogene protein (C-Rel protein).
RON_1353_1365	MST1R	9606.ENSP00000296474	Q04912	Macrophage-stimulating protein receptor precursor (EC 2.7.10.1) (MSPreceptor) (p185-Ron) (CD136 antigen) (CDw136) [Contains: Macrophage-stimulating protein receptor alpha chain; Macrophage-stimulatingprotein receptor beta chain].
TYRO3_679_691	TYRO3	9606.ENSP00000263798	Q06418	Tyrosine-protein kinase receptor TYRO3 precursor (EC 2.7.10.1)(Tyrosine-protein kinase RSE) (Tyrosine-protein kinase SKY) (Tyrosine-protein kinase DTK) (Protein-tyrosine kinase byk).
